# Supplementary material for: Organ–System Predictors of Immune–Related Adverse Events and Their Prognostic Impact in Immune Checkpoint Inhibitors–Treated Cancer Patients: A MENA Retrospective Cohort
Source: Cancers (Basel). 2026 Jul 6;18(13):2167. doi: 10.3390/cancers18132167 (PMC13359861; doi:10.3390/cancers18132167)
Supplement: Supplementary file 1 [file cancers-18-02167-s001.zip]

Archive with 3 entries (3 files):
- Supplementary Materials S1-Predictors.pdf
- Supplementary Materials S2-OS PFS.pdf
- Supplementary Materials S3-KM.pdf
